# Supplementary material for: Novel Insights on the Bacterial and Archaeal Diversity of the Panarea Shallow-Water Hydrothermal Vent Field
Source: Microorganisms. 2023 Sep 30;11(10):2464. doi: 10.3390/microorganisms11102464 (PMC10608945; doi:10.3390/microorganisms11102464)
Supplement: Supplementary file 1 [file microorganisms-11-02464-s001.zip]

Archive with 2 entries (2 files):
- Arcadi et al._Supplementary materials.pdf
- Arcadi et al_Table S3.xlsx
